# Supplementary material for: Synthesis and Evaluation of Cytotoxic Activity of RuCp(II) Complexes Bearing (Iso)nicotinic Acid Based Ligands
Source: Pharmaceuticals (Basel). 2025 Jan 14;18(1):97. doi: 10.3390/ph18010097 (PMC11768749; doi:10.3390/ph18010097)
Supplement: Supplementary file 1 [file pharmaceuticals-18-00097-s001.zip]

Archive with 1 entries (1 files):
- pharmaceuticals-3356524-supplementary.pdf
